# Supplementary material for: Genome-wide association study of seasonal affective disorder
Source: Transl Psychiatry. 2018 Sep 14;8:190. doi: 10.1038/s41398-018-0246-z (PMC6138666; doi:10.1038/s41398-018-0246-z)
Supplement: Supplementary file 2 — Table S1 [file 41398_2018_246_MOESM2_ESM.xlsx]

## Sheet: Sheet1
	Table S1. SNPs with p < 1 × 10-5 from association analysis of SAD versus healthy controls (sorted by p-value), along with their association results from another two group comparisons (SAD/non-SAD, non-SAD/controls)
								SAD/control			SAD/non-SAD			non-SAD/control
	Function	Genes	SNP	Chr	Pos (hg19)	Effect Allele	Reference Allele	beta	se	p	beta	se	p	beta	se	p
	intronic	ZBTB20	rs139459337	3	114715865	t	c	0.4901	0.0995	8.409e-07	0.3864	0.0961	5.85e-05	0.0288	0.0922	0.7551
	intergenic	QKI(dist=658109),MEAT6(dist=549129)	rs9364726	6	164657737	a	g	-0.5666	0.1162	1.09e-06	-0.3189	0.1097	0.003656	-0.2416	0.1049	0.02131
	intergenic	LINC01622(dist=27470),FOXQ1(dist=183638)	rs77826363	6	1129037	t	g	0.7586	0.156	1.149e-06	0.2733	0.1438	0.05739	0.3848	0.1421	0.006759
	intergenic	ZBTB20(dist=123158),GAP43(dist=352866)	rs17756220	3	114989285	a	g	-0.4689	0.0988	2.059e-06	-0.3654	0.0954	0.0001276	-0.0384	0.0908	0.6721
	intergenic	KCNK13(dist=13488),PSMC1(dist=57205)	rs4904644	14	90665689	a	g	-0.245	0.0519	2.301e-06	-0.1556	0.0493	0.001619	-0.074	0.0434	0.08858
	intergenic	TARS(dist=2655),ADAMTS12(dist=56436)	rs55685444	5	33470851	c	g	-0.2775	0.0588	2.366e-06	-0.2421	0.0561	1.565e-05	0.0003	0.0502	0.9954
	intergenic	LINC00708(dist=254833),LOC105755953(dist=374851)	rs2646392	10	8565101	a	c	-0.2393	0.0508	2.44e-06	-0.1434	0.0491	0.003477	-0.0518	0.0424	0.2213
	intergenic	KCNK13(dist=26235),PSMC1(dist=44458)	rs4904647	14	90678436	a	g	-0.2433	0.0517	2.579e-06	-0.1551	0.0492	0.001611	-0.0733	0.0434	0.09123
	intergenic	KCNK13(dist=33722),PSMC1(dist=36971)	rs2184281	14	90685923	a	g	-0.2429	0.0518	2.702e-06	-0.1519	0.0492	0.002018	-0.0763	0.0434	0.0785
	intergenic	KCNK13(dist=32666),PSMC1(dist=38027)	rs7492857	14	90684867	t	g	-0.2426	0.0518	2.774e-06	-0.1515	0.0492	0.002062	-0.0764	0.0434	0.07823
	intergenic	LINC00708(dist=254908),LOC105755953(dist=374776)	rs4749777	10	8565176	t	c	0.2376	0.0508	2.851e-06	0.1424	0.0491	0.003693	0.0506	0.0424	0.2318
	intergenic	LINC00708(dist=254974),LOC105755953(dist=374710)	rs4747800	10	8565242	t	c	-0.2375	0.0508	2.895e-06	-0.1424	0.0491	0.003709	-0.0505	0.0424	0.233
	intergenic	LINC00708(dist=254733),LOC105755953(dist=374951)	rs2765398	10	8565001	t	c	-0.2375	0.0508	2.895e-06	-0.1424	0.0491	0.003709	-0.0505	0.0424	0.233
	intergenic	LINC00708(dist=254945),LOC105755953(dist=374739)	rs4747799	10	8565213	a	c	0.2375	0.0508	2.895e-06	0.1424	0.0491	0.003709	0.0505	0.0424	0.233
	intergenic	LINC00708(dist=253639),LOC105755953(dist=376045)	rs2765395	10	8563907	t	g	0.2375	0.0508	2.899e-06	0.1422	0.0491	0.003748	0.0506	0.0424	0.2321
	intergenic	LINC00708(dist=255407),LOC105755953(dist=374277)	rs2646438	10	8565675	a	g	-0.237	0.0508	3.015e-06	-0.1442	0.0491	0.003309	-0.0482	0.0424	0.2554
	intergenic	KCNK13(dist=17055),PSMC1(dist=53638)	rs4643251	14	90669256	t	c	0.241	0.0517	3.116e-06	0.1527	0.0492	0.001892	0.0743	0.0433	0.08616
	intergenic	KCNK13(dist=18937),PSMC1(dist=51756)	rs769044	14	90671138	a	g	0.2394	0.0516	3.414e-06	0.1587	0.0492	0.001245	0.0658	0.0433	0.1284
	intergenic	AMPD2(dist=22455),GSTM4(dist=1566)	rs3754450	1	110197132	t	c	0.2438	0.0525	3.422e-06	0.1183	0.0512	0.02072	0.1216	0.0437	0.005406
	intronic	FGGY	rs835436	1	59840052	t	c	-0.2432	0.0524	3.424e-06	-0.1376	0.0498	0.005745	-0.054	0.0438	0.2179
	intergenic	KCNK13(dist=13569),PSMC1(dist=57124)	rs4900027	14	90665770	t	c	-0.2395	0.0517	3.677e-06	-0.1565	0.0493	0.001513	-0.0666	0.0434	0.1245
	intergenic	KCNK13(dist=17693),PSMC1(dist=53000)	rs11622075	14	90669894	t	g	-0.2385	0.0516	3.762e-06	-0.1562	0.0492	0.001488	-0.068	0.0433	0.1166
	UTR5	GSTM4(NM_147148:c.-285C>G,NM_000850:c.-285C>G)	rs1010167	1	110198727	c	g	0.2442	0.0529	3.834e-06	0.1282	0.0517	0.01317	0.116	0.044	0.008324
	intronic	HLCS	rs2835473	21	38196105	a	g	-0.2879	0.0625	4.094e-06	-0.2244	0.0613	0.0002533	-0.0237	0.0553	0.6681
	intergenic	KCNK13(dist=42696),PSMC1(dist=27997)	rs2151748	14	90694897	c	g	-0.2382	0.0518	4.165e-06	-0.152	0.0493	0.002053	-0.0755	0.0434	0.08192
	intronic	HLCS	rs1023151	21	38197158	t	c	0.2875	0.0625	4.215e-06	0.2242	0.0613	0.0002568	0.0236	0.0553	0.67
	ncRNA_intronic	MGC27382	rs1323097	1	78702112	t	c	0.2566	0.0558	4.283e-06	0.1261	0.0526	0.01661	0.1391	0.0467	0.002872
	intergenic	KCNK13(dist=18793),PSMC1(dist=51900)	rs1959002	14	90670994	a	t	-0.237	0.0516	4.288e-06	-0.1559	0.0491	0.001516	-0.0663	0.0433	0.1256
	intronic	ZBTB20	rs7646282	3	114602340	t	c	-0.4483	0.0975	4.299e-06	-0.3555	0.0946	0.0001721	-0.017	0.09	0.8505
	intronic	ZBTB20	rs73228362	3	114577495	a	g	0.4496	0.0979	4.349e-06	0.3573	0.0951	0.0001729	0.0161	0.0905	0.8586
	intronic	ZBTB20	rs17627487	3	114577069	t	c	0.4491	0.0978	4.418e-06	0.3547	0.095	0.0001882	0.0201	0.0903	0.8242
	intronic	HLCS	rs2835462	21	38184647	c	g	0.2867	0.0626	4.689e-06	0.2204	0.0614	0.0003323	0.028	0.0554	0.614
	intergenic	KCNK13(dist=23705),PSMC1(dist=46988)	rs8014807	14	90675906	t	c	0.2355	0.0514	4.705e-06	0.1459	0.0492	0.003049	0.0731	0.0432	0.09075
	intronic	HLCS	rs2835475	21	38201816	t	c	-0.2858	0.0625	4.786e-06	-0.2232	0.0613	0.0002726	-0.023	0.0553	0.6781
	intergenic	KCNK13(dist=30266),PSMC1(dist=40427)	rs2401874	14	90682467	t	c	-0.2359	0.0516	4.829e-06	-0.1536	0.0492	0.001778	-0.0666	0.0433	0.124
	intergenic	KCNK13(dist=27709),PSMC1(dist=42984)	rs8017423	14	90679910	t	c	0.2358	0.0516	4.847e-06	0.1534	0.0492	0.001798	0.0667	0.0433	0.1236
	intergenic	AMPD2(dist=18968),GSTM4(dist=5053)	rs11101980	1	110193645	t	g	0.2365	0.0518	4.941e-06	0.11	0.0504	0.02913	0.1191	0.0431	0.005761
	intergenic	KCNK13(dist=27189),PSMC1(dist=43504)	rs8015617	14	90679390	a	g	-0.2356	0.0516	5.035e-06	-0.1549	0.0492	0.001632	-0.0646	0.0433	0.1357
	intergenic	KCNK13(dist=27231),PSMC1(dist=43462)	rs8015379	14	90679432	t	c	-0.2356	0.0516	5.038e-06	-0.1549	0.0492	0.001633	-0.0646	0.0433	0.1357
	intergenic	KCNK13(dist=34056),PSMC1(dist=36637)	rs4900029	14	90686257	a	t	-0.2353	0.0517	5.292e-06	-0.153	0.0492	0.00187	-0.0673	0.0433	0.1204
	intergenic	KCNK13(dist=33468),PSMC1(dist=37225)	rs8011810	14	90685669	a	g	0.2352	0.0517	5.322e-06	0.1523	0.0492	0.00195	0.0674	0.0433	0.1195
	intronic	CAMKMT	rs17498753	2	44647831	a	g	0.3277	0.072	5.33e-06	0.1518	0.07	0.03024	0.1637	0.0581	0.004861
	ncRNA_intronic	MGC27382	rs2181453	1	78696522	t	c	0.2528	0.0556	5.346e-06	0.1275	0.0525	0.01513	0.1339	0.0465	0.003984
	intergenic	KCNK13(dist=33393),PSMC1(dist=37300)	rs4900028	14	90685594	t	c	-0.235	0.0517	5.398e-06	-0.1525	0.0492	0.001917	-0.0674	0.0433	0.1198
	intergenic	KCNK13(dist=32673),PSMC1(dist=38020)	rs11159952	14	90684874	t	c	0.235	0.0517	5.418e-06	0.1525	0.0492	0.001924	0.0674	0.0433	0.1197
	intergenic	KCNK13(dist=12897),PSMC1(dist=57796)	rs59052550	14	90665098	t	c	-0.2353	0.0517	5.427e-06	-0.1529	0.0493	0.001923	-0.065	0.0433	0.1334
	intergenic	KCNK13(dist=41195),PSMC1(dist=29498)	rs11625870	14	90693396	t	c	0.235	0.0517	5.431e-06	0.1474	0.0492	0.002756	0.0751	0.0433	0.0833
	intronic	HLCS	rs2835490	21	38220354	t	c	-0.2853	0.0628	5.576e-06	-0.2245	0.0616	0.0002675	-0.0208	0.0555	0.7075
	intergenic	KCNK13(dist=37752),PSMC1(dist=32941)	rs12889636	14	90689953	a	c	-0.2349	0.0517	5.577e-06	-0.1467	0.0493	0.002897	-0.0755	0.0434	0.0814
	intergenic	MPHOSPH6(dist=159404),CDH13(dist=297166)	rs7190761	16	82363233	a	g	-0.3066	0.0675	5.605e-06	-0.1996	0.0651	0.002153	-0.0902	0.0536	0.09209
	intronic	HLCS	rs60754229	21	38217502	a	t	0.2847	0.0627	5.616e-06	0.2231	0.0615	0.0002876	0.0221	0.0554	0.6896
	intergenic	KCNK13(dist=37031),PSMC1(dist=33662)	rs11627429	14	90689232	a	g	0.2348	0.0517	5.625e-06	0.1466	0.0493	0.002928	0.0756	0.0434	0.08115
	intergenic	KCNK13(dist=35726),PSMC1(dist=34967)	rs12878297	14	90687927	t	c	0.2347	0.0517	5.716e-06	0.1463	0.0493	0.002987	0.0757	0.0433	0.0807
	intergenic	KCNK13(dist=44408),PSMC1(dist=26285)	rs2104704	14	90696609	a	g	-0.2345	0.0517	5.763e-06	-0.1475	0.0493	0.002742	-0.0748	0.0434	0.08427
	intronic	DGKB	rs190675597	7	14687749	a	g	0.6996	0.1543	5.764e-06	0.2199	0.1389	0.1134	0.491	0.1347	0.0002666
	intergenic	ZNF385D-AS2(dist=848036),UBE2E2(dist=375428)	rs582066	3	22869356	a	g	0.3282	0.0724	5.826e-06	0.135	0.0694	0.05166	0.1503	0.0622	0.0157
	intronic	HLCS	rs12151959	21	38215923	a	g	-0.2836	0.0626	5.983e-06	-0.2222	0.0615	0.0003008	-0.0219	0.0554	0.692
	intronic	PSMC1	rs56327213	14	90727007	t	c	0.2337	0.0516	6.023e-06	0.1577	0.0493	0.001386	0.0665	0.0434	0.1252
	intergenic	KCNK13(dist=17132),PSMC1(dist=53561)	rs2149653	14	90669333	a	g	-0.2334	0.0516	6.061e-06	-0.1537	0.0492	0.00177	-0.0654	0.0433	0.1305
	intergenic	KCNK13(dist=17856),PSMC1(dist=52837)	rs2183189	14	90670057	a	g	0.2334	0.0516	6.063e-06	0.1537	0.0492	0.001771	0.0654	0.0433	0.1305
	intergenic	KCNK13(dist=28442),PSMC1(dist=42251)	rs8003095	14	90680643	a	t	0.2335	0.0516	6.072e-06	0.1517	0.0492	0.002025	0.0665	0.0433	0.1246
	intergenic	PSAP(dist=26976),CHST3(dist=86062)	rs61852182	10	73638058	t	c	-0.351	0.0777	6.205e-06	-0.1521	0.0771	0.04855	-0.2169	0.0629	0.000567
	intronic	PSMC1	rs7152508	14	90728210	a	g	0.2338	0.0518	6.449e-06	0.1535	0.0497	0.001995	0.0712	0.0436	0.102
	intergenic	KCNK13(dist=41371),PSMC1(dist=29322)	rs11626011	14	90693572	a	g	0.2328	0.0516	6.532e-06	0.1449	0.0492	0.003235	0.075	0.0433	0.08358
	intronic	PSMC1	rs7153255	14	90728586	a	g	-0.2326	0.0517	6.782e-06	-0.1658	0.0495	0.0007993	-0.0553	0.0435	0.204
	intergenic	KCNK13(dist=51512),PSMC1(dist=19181)	rs12889902	14	90703713	t	c	-0.2328	0.0517	6.801e-06	-0.1489	0.0493	0.002527	-0.0731	0.0434	0.09188
	intergenic	KCNK13(dist=24098),PSMC1(dist=46595)	rs141396184	14	90676299	a	t	-0.2328	0.0517	6.806e-06	-0.1636	0.0493	0.0009024	-0.0535	0.0434	0.2185
	intergenic	KCNK13(dist=52203),PSMC1(dist=18490)	rs4904650	14	90704404	a	g	0.2326	0.0517	6.889e-06	0.1489	0.0493	0.002527	0.073	0.0434	0.09218
	intergenic	KCNK13(dist=16178),PSMC1(dist=54515)	rs10129210	14	90668379	t	g	-0.2322	0.0516	6.944e-06	-0.1524	0.0492	0.001963	-0.065	0.0433	0.1334
	ncRNA_intronic	MGC27382	rs2351912	1	78698015	a	t	-0.2507	0.0558	7.063e-06	-0.1229	0.0527	0.01978	-0.1346	0.0467	0.003928
	ncRNA_intronic	MGC27382	rs1323099	1	78695940	a	t	-0.2502	0.0557	7.119e-06	-0.1236	0.0526	0.01881	-0.134	0.0466	0.004002
	intergenic	KCNK13(dist=26197),PSMC1(dist=44496)	rs78915605	14	90678398	c	g	0.2319	0.0517	7.337e-06	0.1509	0.0493	0.0022	0.0677	0.0433	0.1178
	intergenic	KCNK13(dist=26195),PSMC1(dist=44498)	rs200658618	14	90678396	t	g	0.2319	0.0517	7.337e-06	0.1509	0.0493	0.0022	0.0677	0.0433	0.1178
	intergenic	KCNK13(dist=15538),PSMC1(dist=55155)	rs1959001	14	90667739	a	g	-0.2313	0.0516	7.483e-06	-0.1513	0.0492	0.002107	-0.0648	0.0433	0.1343
	intergenic	CTH(dist=251037),LOC101927244(dist=15565)	rs113067418	1	71156571	a	c	-0.9129	0.2039	7.572e-06	-0.7625	0.1974	0.0001125	0.0105	0.1338	0.9375
	intronic	PSMC1	rs7159306	14	90729018	t	c	0.2309	0.0516	7.717e-06	0.1643	0.0493	0.0008683	0.0563	0.0434	0.1938
	intergenic	HSD52(dist=144570),FGGY(dist=5576)	rs835365	1	59757049	t	c	0.2362	0.0531	8.583e-06	0.1604	0.0511	0.001697	0.049	0.0447	0.2729
	intronic	PSMC1	rs4904661	14	90729332	t	c	0.2288	0.0516	9.089e-06	0.1564	0.0494	0.001535	0.061	0.0433	0.159
	intronic	PSMC1	rs11846294	14	90728172	a	t	0.2294	0.0517	9.089e-06	0.1582	0.0496	0.001423	0.0604	0.0435	0.165
	ncRNA_intronic	MGC27382	rs11162436	1	78703306	t	c	0.2475	0.0558	9.123e-06	0.1356	0.0526	0.009995	0.1245	0.0466	0.007552
	intergenic	KCNK13(dist=67913),PSMC1(dist=2780)	rs7146640	14	90720114	a	g	0.2292	0.0517	9.157e-06	0.1475	0.0492	0.002715	0.0731	0.0433	0.09138
	intergenic	ZNF385D-AS2(dist=794903),UBE2E2(dist=428561)	rs711691	3	22816223	t	c	0.3246	0.0732	9.165e-06	0.1131	0.0701	0.1066	0.1641	0.0627	0.008841
	intergenic	KCNK13(dist=49602),PSMC1(dist=21091)	rs61996919	14	90701803	a	c	0.2288	0.0516	9.348e-06	0.1525	0.0493	0.001978	0.0638	0.0433	0.1409
	intergenic	KCNK13(dist=52981),PSMC1(dist=17712)	rs7142513	14	90705182	t	c	0.2288	0.0516	9.386e-06	0.153	0.0493	0.001889	0.0631	0.0433	0.1457
	intergenic	KCNK13(dist=55307),PSMC1(dist=15386)	rs2149656	14	90707508	a	c	0.2284	0.0516	9.66e-06	0.1533	0.0493	0.001861	0.0627	0.0433	0.148
	intergenic	KCNK13(dist=51703),PSMC1(dist=18990)	rs7153190	14	90703904	t	g	0.2291	0.0518	9.78e-06	0.1507	0.0494	0.002277	0.067	0.0435	0.123
	intergenic	KCNK13(dist=39495),PSMC1(dist=31198)	rs61231898	14	90691696	a	g	-0.2283	0.0516	9.793e-06	-0.1475	0.0493	0.002775	-0.067	0.0433	0.122
	intronic	PSMC1	rs11627922	14	90728538	t	c	0.2291	0.0518	9.803e-06	0.1634	0.0496	0.000986	0.0567	0.0436	0.1934
	intronic	FGGY	rs949827	1	59841785	t	c	-0.2341	0.053	9.822e-06	-0.1419	0.0507	0.005168	-0.0546	0.0448	0.2228
	intergenic	KCNK13(dist=62813),PSMC1(dist=7880)	rs11622257	14	90715014	t	c	0.2285	0.0517	9.856e-06	0.147	0.0492	0.002837	0.0724	0.0433	0.09482
