# Supplementary material for: Genome-wide association study of seasonal affective disorder
Source: Transl Psychiatry. 2018 Sep 14;8:190. doi: 10.1038/s41398-018-0246-z (PMC6138666; doi:10.1038/s41398-018-0246-z)
Supplement: Supplementary file 3 — Table S2 [file 41398_2018_246_MOESM3_ESM.xlsx]

## Sheet: Sheet1
	Table S2. Genes with a gene-based p < 0.05 from association analysis of SAD versus healthy controls (sorted by p-value)
	Gene	# of SNPs	p
	ZBTB20	1656	7.98823e-05
	TARS	193	8.04409e-05
	ZBTB20-AS3	142	9.45737e-05
	GSTM4	144	0.000171086
	KCNK13	573	0.000181763
	AMPD2	108	0.000192681
	GSTM2	204	0.000242933
	MGC27382	552	0.000291202
	FGGY	1206	0.000321805
	LOC101927244	287	0.000348253
	HLCS	910	0.000372485
	TIPARP-AS1	121	0.000378751
	CAMKMT	1112	0.000474259
	DGKB	2522	0.000553193
	TIPARP	188	0.000553511
	TRABD2A	317	0.000555149
	POU4F3	113	0.000675619
	NRG3	3098	0.000708357
	DNAH6	832	0.000826443
	SFPQ	89	0.000923942
	GNAT2	94	0.000988953
	LINC00863	116	0.000993236
	NUTM2D	118	0.00110778
	RASGRF1	520	0.00114211
	AFAP1	1196	0.00116483
	STX11	167	0.00116533
	P2RY6	156	0.00123846
	ARHGEF17	284	0.00127424
	LOC101927811	156	0.00130694
	PCA3	238	0.00134199
	BTN3A1	213	0.00138172
	ITGBL1	989	0.00142867
	BTN2A3P	184	0.00152706
	METTL2A	76	0.00153151
	LOC101927769	202	0.00153406
	OR2A5	182	0.00153751
	CCDC60	675	0.0015585
	SLC25A37	540	0.00155976
	TNRC18	592	0.00156555
	LINC01163	219	0.00166458
	ANG	170	0.00167634
	TSC22D4	63	0.00168956
	DHRS2	106	0.00172575
	GPR158-AS1	119	0.00174061
	SLC4A4	725	0.00174233
	ACOX2	147	0.00174861
	MIR4654	135	0.00181001
	RNASE4	197	0.0018114
	HS6ST3	1789	0.00181493
	AFAP1-AS1	397	0.00182995
	ITGB8	435	0.00190302
	BTN2A2	264	0.00196293
	NYAP1	68	0.00199644
	HTR5A-AS1	164	0.00199845
	TMEM218	265	0.00200093
	RASSF10	166	0.00203705
	SLC37A2	278	0.00205724
	SCAI	394	0.00209364
	TMEM178B	1010	0.00213303
	FAM13C	354	0.00214812
	HTR5A	240	0.00214817
	TLK2	222	0.00218715
	OR10G2	197	0.00219395
	PLCG2	1373	0.00224141
	PRUNE2	1065	0.00225161
	TEDDM1	130	0.002293
	BTN2A1	175	0.00231974
	LOC285819	151	0.00231974
	CUZD1	113	0.00239799
	LINC00958	199	0.00242197
	SERPINE2	326	0.00263836
	LOC100288911	120	0.00264903
	GLUL	182	0.00265948
	FAM24B	94	0.00275719
	OR2AE1	97	0.00275899
	BTN3A3	183	0.00278115
	TMEM135	1758	0.00285784
	TXNDC2	182	0.00293388
	ADAMTS12	1301	0.00300026
	CNTNAP5	2915	0.00304775
	TENM3	2310	0.00306346
	KCTD6	92	0.00308056
	TMC2	609	0.00309944
	LINC00864	144	0.00311038
	ADRB3	58	0.00313133
	COL5A2	514	0.00317854
	GABRP	264	0.00320821
	FAM24B-CUZD1	167	0.00323593
	BTN1A1	125	0.00326026
	RPS28	200	0.00335896
	LINC01516	227	0.00342394
	GOT1L1	62	0.00344393
	CDC42BPA	1858	0.00353478
	EDN2	159	0.00361848
	GIPC2	398	0.00372821
	MYO16	2655	0.00380299
	LINGO2	4910	0.0038455
	MIPEP	594	0.00389305
	WSCD2	469	0.00389668
	ANP32D	186	0.00390144
	CYP3A43	135	0.00391839
	C1QTNF1-AS1	140	0.00395019
	CD320	146	0.00400362
	SCHIP1	1405	0.00400678
	IQCJ-SCHIP1	1845	0.00404932
	LOC105374988	134	0.00410072
	GJC3	105	0.00417488
	CANT1	161	0.00420727
	PRAMEF1	355	0.00422575
	EBAG9	151	0.00427568
	C1QTNF1	170	0.00429294
	CSNK1E	142	0.00431992
	TRIM4	171	0.00432447
	ADCY5	375	0.00432742
	CRIM1	632	0.00436225
	NDUFA7	219	0.00451905
	FLRT2	510	0.00452006
	NOS1AP	1184	0.00454464
	LARS	367	0.00454594
	RBM27	224	0.00454594
	LOC100506368	294	0.0045971
	PSMB2	77	0.00471012
	CREB5	1799	0.00475535
	HMGN4	117	0.00480174
	HHLA1	386	0.0048084
	CHODL	1193	0.00486555
	C12orf54	268	0.00487442
	HERC2P9	83	0.00489441
	SAP25	27	0.00490441
	ZASP	28	0.00490441
	SNX9	589	0.00493124
	CAMK2A	279	0.0049417
	LOC101929577	232	0.00497603
	TMEM184B	240	0.00498858
	PKDCC	214	0.00500613
	NUTM2A-AS1	223	0.00501032
	ABT1	132	0.00503137
	TMC6	173	0.00504274
	BTN3A2	268	0.00510042
	TSPAN19	87	0.00513216
	MEGF10	709	0.00524832
	RELT	154	0.00527439
	UMAD1	1328	0.00527956
	RORA	2187	0.00535664
	RAB31	839	0.00540086
	SUSD5	337	0.00540344
	LEKR1	774	0.00544651
	TMSB10	130	0.00554954
	HCG11	112	0.0055578
	TMC8	194	0.00556295
	C17orf99	255	0.00564963
	LOC101927839	95	0.0057131
	GREB1L	305	0.00576086
	TFAP2E	60	0.00577904
	GOLGA1	130	0.00580365
	VWF	790	0.00585431
	LOC101927606	228	0.00591106
	LOC400927-CSNK1E	342	0.00595363
	RAVER2	267	0.00597963
	FAM69C	205	0.00600314
	MIR4796	74	0.00602761
	SYN3	2005	0.00608719
	GPR158	1809	0.0061277
	KANK3	274	0.00632095
	VSIG2	77	0.0063642
	PCNP	147	0.00636463
	LOC101929279	185	0.00636815
	MIR4735	69	0.00643299
	HIVEP3	1493	0.00646229
	C1QTNF9B-AS1	131	0.00649183
	SAMD12	1303	0.00652034
	LRCH4	38	0.00653386
	PLA2G10	41	0.00654203
	PARN	327	0.00654485
	C1QTNF9B	158	0.00667155
	BDH1	472	0.00668186
	NPNT	399	0.00679774
	AGFG2	53	0.00680517
	SLC25A21	1585	0.00681635
	COLEC11	398	0.00681854
	LINC00678	138	0.00696235
	TRMT10C	127	0.00696867
	DNAJA1P5	209	0.0069856
	LINC00297	191	0.00700239
	IKZF2	510	0.00703008
	NRGN	88	0.00703175
	LAX1	164	0.00711166
	PA2G4P4	133	0.00728814
	RFX3-AS1	206	0.00731223
	DNAH3	676	0.00734864
	KRTAP12-1	279	0.00735374
	SYNE1	1880	0.00737837
	PKHD1L1	624	0.00738423
	RHOB	119	0.00740258
	PPP1R9A	785	0.00743133
	LOC100130548	205	0.00744278
	GSG1	89	0.00747153
	DYSF	961	0.00752662
	NUTM2A	111	0.0075271
	GOLGA8J	60	0.00755752
	HIST2H2AA3	12	0.00756007
	HIST2H2AA4	12	0.00756007
	HIST2H2BC	12	0.00756007
	KRTAP12-2	291	0.00759793
	LOC643542	1695	0.00765471
	KRTAP10-12	260	0.00766549
	KCNQ3	1479	0.00767992
	MIR3129	71	0.00778876
	CLC	213	0.00779285
	KCNA6	341	0.00779589
	LOC105447648	129	0.00781606
	USF3	98	0.00787475
	ZFPM2	1239	0.0079958
	REV3L	489	0.00801899
	ANKRD30A	273	0.00803341
	RIPPLY3	220	0.00803712
	MIR4256	77	0.00812441
	GLUD1	213	0.00812469
	ATP5O	142	0.00813032
	ZNF543	227	0.00815934
	PCOLCE	57	0.00816064
	OR6B2	188	0.00833571
	TGFBR3	874	0.00834617
	TSPYL5	177	0.00840053
	NCDN	49	0.00840669
	MIR548BB	180	0.00860072
	LRRIQ1	330	0.00863613
	IL1RL2	325	0.00867513
	WDR7	1065	0.00869145
	MIR4438	66	0.00875146
	LOC101928132	181	0.00880218
	HIST2H3A	13	0.00881452
	HIST2H3C	13	0.00881452
	CFHR4	184	0.00889652
	OR4E1	176	0.00890183
	MTRNR2L7	173	0.00894416
	STARD13	1673	0.00896693
	FBXO24	58	0.00897303
	TLE4	390	0.00897598
	KRTAP12-3	249	0.00906181
	FAM25A	152	0.00906513
	CCZ1	275	0.00907746
	FAM234B	162	0.00912427
	THSD7A	2021	0.00914461
	APP	923	0.00914737
	ARMC2-AS1	168	0.0091556
	TET1	571	0.00920279
	OR6B3	203	0.00941117
	PRR21	203	0.00941117
	OR4E2	186	0.00947341
	PCOLCE-AS1	63	0.00951426
	LRRC38	359	0.00951501
	ZNF132	116	0.00951527
	LOC101927539	129	0.00954152
	KRTAP12-4	229	0.00954929
	C4orf33	173	0.0096158
	BFAR	78	0.00964223
	MYOM2	1252	0.00965351
	ARHGAP26-IT1	91	0.00971905
	IFNA1	113	0.00974253
	C11orf45	168	0.00974894
	NAGK	287	0.00999192
	ZKSCAN1	93	0.0100229
	ANKRD7	196	0.0100425
	ADCYAP1	190	0.0101064
	MIR7846	122	0.0101512
	ITPR1	1401	0.010153
	RIMS1	1465	0.0101963
	MCM3AP-AS1	206	0.0102127
	ADGRL2	1068	0.0102485
	WDR75	285	0.010262
	GPC2	71	0.0102929
	NDUFA10	423	0.0103321
	MCEE	197	0.0103406
	LINC01088	983	0.0104037
	SPAG16	3315	0.0104268
	MIR548T	2132	0.010467
	RSPH10B	2969	0.010509
	RSPH10B2	2969	0.010509
	ORM2	107	0.010517
	SLC26A7	448	0.0105177
	TPO	787	0.0105274
	IL21R-AS1	98	0.0105388
	BRD3	315	0.0105914
	ARL4A	204	0.0107145
	ORM1	113	0.0107181
	GAL3ST4	74	0.0107195
	NAA50	90	0.0107587
	TCF15	176	0.0107715
	DCAF7	82	0.0108145
	KCNH6	108	0.0108145
	MIR4704	106	0.0108181
	CC2D2B	197	0.010841
	ZNF324B	92	0.0108672
	NDUFA4	166	0.0108896
	SRCIN1	269	0.0109187
	MIR5703	145	0.0109495
	EIF2B5	107	0.0109671
	SLC24A2	956	0.0109693
	ANKRD20A19P	402	0.0109752
	FAM35A	355	0.0110134
	ZNF638	433	0.0110545
	AZGP1	120	0.0111136
	KCNA10	124	0.0111501
	ADGRA1-AS1	143	0.0112419
	HECW2	1212	0.0112893
	LINC00251	159	0.0114531
	PDE9A	714	0.0114887
	ELMO1	1967	0.0115685
	ATP6V1A	147	0.0115954
	STARD7	104	0.0116846
	LOC100506444	346	0.0117767
	EML1	572	0.0118135
	DVL3	113	0.011851
	ECSCR	49	0.0118966
	TMEM173	56	0.0118966
	SRBD1	750	0.0119135
	ZNRF2P2	222	0.0119184
	MCC	2061	0.0119583
	STXBP4	607	0.0119886
	MCAT	131	0.012034
	BDNF-AS	419	0.012103
	SLC28A3	520	0.0121367
	MIR551A	90	0.0121941
	CIAO1	54	0.0122005
	NELL2	1002	0.0122789
	LOC285000	270	0.0123166
	ZNF446	112	0.0123389
	PDE4A	211	0.012462
	CATSPER2P1	81	0.0124706
	EIF2B2	60	0.0124772
	TCTN3	213	0.0124969
	KCNJ5	229	0.0125614
	ASIC2	4033	0.0125923
	MIR6075	120	0.0125975
	C20orf195	154	0.0125998
	LOC105378137	253	0.0126269
	CLEC2D	330	0.012627
	PCDH15	4537	0.0126408
	TMEM51	608	0.0128148
	MRPS28	289	0.0128346
	DKFZP434L187	19	0.0129204
	AKNA	231	0.0129282
	SLC27A5	114	0.0129676
	LOC101927406	181	0.0129967
	DMRT3	188	0.013004
	MIR3179-1	8291	0.013018
	MIR3179-2	8291	0.013018
	MIR3179-3	8291	0.013018
	MIR3179-4	8291	0.013018
	MIR3180-1	8287	0.013018
	MIR3180-2	8287	0.013018
	MIR3180-3	8287	0.013018
	NPIPA7	5046	0.013018
	NPIPA8	5046	0.013018
	MSMB	111	0.0130402
	PRIMA1	315	0.0131315
	MEGF9	211	0.0131433
	SRMS	184	0.0131687
	TMEM127	61	0.0131701
	ARHGEF10	977	0.0131805
	PSMB4	55	0.0131808
	CASC9	375	0.0132061
	LOC101927481	198	0.0132137
	ACVR2A	173	0.0132422
	KANK1	1596	0.013253
	TIAM1	1445	0.0133441
	KEAP1	162	0.0133789
	SMG6	757	0.0133907
	DOCK8	1505	0.0133976
	ESCO1	115	0.0134462
	MIR4762	130	0.0134707
	SHPK	264	0.0135037
	HELZ2	217	0.0135478
	RSRC1	1518	0.0135529
	DPY19L2P3	227	0.0135625
	PDE3A	1236	0.0136064
	SNRNP200	69	0.0136545
	ATRN	649	0.0138047
	PAX7	464	0.0138994
	CCDC70	160	0.013917
	LINC00886	315	0.0139685
	DANCR	60	0.0140888
	MIR4449	56	0.0140888
	SNORA26	57	0.0140888
	RPL23AP32	115	0.0141273
	MIR6788	161	0.0142598
	TMEM249	58	0.0142757
	FGD4	803	0.0142874
	PLEKHM3	500	0.0143556
	ORC4	204	0.0144167
	H1FNT	156	0.0144739
	EXOC2	967	0.0144777
	TSPEAR	1054	0.0146406
	SLC52A2	67	0.0148005
	NR5A2	678	0.0148239
	GHSR	146	0.0148242
	ZBTB45	137	0.0148511
	IPW	114	0.015067
	ATP2B4	381	0.0150981
	NCOA4	83	0.0151108
	PVRIG	100	0.0151338
	KIAA0319L	161	0.0151851
	ZNF584	147	0.0152785
	FBXL6	63	0.0153251
	MIR4666A	71	0.015347
	MIR8067	117	0.0153517
	ARHGAP32	606	0.0153932
	STAG3	158	0.0153995
	VANGL1	339	0.0154847
	CDC42EP4	208	0.0155268
	DNAJC12	213	0.0155361
	DOPEY1	217	0.0156745
	ALDH18A1	314	0.015676
	MCM3AP	382	0.0156896
	BIK	185	0.0157076
	CFAP77	594	0.0157196
	MPHOSPH10	249	0.01574
	SPATA8	173	0.0157423
	LOC284798	167	0.0157746
	BDNF	189	0.0158027
	PCNT	698	0.0159096
	MIR3681HG	2001	0.0159562
	MIR4419B	205	0.0160315
	CCDC146	699	0.0160551
	LOC101927431	139	0.0160873
	TRPV1	333	0.0161026
	PWAR1	89	0.0161097
	DLG2	6327	0.0161462
	FHIT	6685	0.0161474
	TSPO	197	0.0161658
	DLX2	112	0.0161703
	PPP3R1	229	0.0162113
	DHX35	221	0.0162183
	LSS	321	0.0162356
	UBASH3B	665	0.0163165
	HIST3H2BB	75	0.0163617
	ZNF324	85	0.0164134
	HIST2H3D	43	0.0164313
	IFT52	245	0.0164994
	DLX1	95	0.0165115
	MIR6512	142	0.0165212
	POLR2H	122	0.0165681
	SPATA8-AS1	197	0.0166096
	SPDYE3	59	0.0167147
	AGFG1	436	0.0167176
	LINC01488	145	0.0167222
	MSI2	1311	0.0167664
	LOC440602	142	0.0168274
	CPNE3	274	0.01685
	HIST3H2A	75	0.0168687
	YKT6	164	0.0168783
	LINC01234	225	0.0169495
	MKI67	321	0.016987
	IL21R	276	0.0170691
	PHF14	649	0.017226
	SLC29A4	309	0.0172344
	KCNT2	728	0.0172938
	LOC100996324	173	0.0173375
	FCGR1A	40	0.0173894
	C11orf96	162	0.0174112
	SCRT1	63	0.0174204
	CRTAM	282	0.0174563
	MIR4754	128	0.0175035
	LOC101927066	1314	0.0175461
	NSG1	229	0.0175525
	IFNA8	123	0.0175926
	FNBP1	732	0.017598
	PSMD2	89	0.0176202
	MRPL46	34	0.0176346
	CLK4	180	0.0176823
	PEBP4	879	0.0177124
	NCAM1	958	0.0177366
	RPP40	279	0.0177674
	SNORA70G	86	0.0177757
	CDO1	108	0.0178154
	ALK	2562	0.0178218
	LOC646762	425	0.0178242
	TSSK1B	199	0.0178733
	NUDT3	353	0.0179459
	CYMP	161	0.0180184
	CKMT1A	37	0.0180697
	LOC101928902	67	0.018103
	SLC9A7P1	147	0.0181051
	DRGX	180	0.0181134
	METTL21B	50	0.0181709
	LOC101060542	210	0.018189
	IL11	131	0.0181909
	LINC01473	242	0.0182431
	ADAM3A	459	0.0183004
	TRAPPC9	2363	0.0183677
	GATS	186	0.0183703
	TMEM215	166	0.0183933
	LOC102724604	90	0.0184843
	RNF225	133	0.0184943
	TMEM190	169	0.0185513
	ANKRD28	521	0.0185707
	CCSER1	4568	0.0185759
	FAM206A	141	0.018583
	GORAB	92	0.0185931
	PQLC2L	288	0.0186164
	CLCN2	139	0.0186197
	THPO	122	0.0186197
	TMPRSS15	550	0.0186319
	LOC101927410	249	0.0186595
	OPCML	3884	0.0186707
	PLEKHG1	1098	0.0187122
	TNFRSF1B	249	0.0187701
	SDK1	4204	0.0187832
	CCDC15	398	0.0188529
	LOC101929420	230	0.018861
	ITSN1	540	0.018868
	MIR4493	84	0.0189
	DHCR7	166	0.0189278
	TOR3A	155	0.0189572
	STARD7-AS1	115	0.0189676
	RPS5	159	0.0189894
	GATAD1	97	0.0190032
	TCF7L1	796	0.0190601
	SCIN	562	0.0190705
	CYP3A5	80	0.0191565
	HIST2H2BF	56	0.0193028
	SLC9A9	2065	0.0193196
	WNT2B	204	0.0193307
	SCNN1G	261	0.0193821
	ARHGAP26-AS1	94	0.0194074
	LGALS3BP	148	0.019426
	SNRPD1	78	0.0194393
	METTL1	44	0.0194561
	SNORD66	69	0.0194895
	HIST1H3E	152	0.0195332
	C8orf4	110	0.0196251
	KMT5C	147	0.0196318
	POGZ	119	0.0197059
	LINC01006	669	0.019767
	AZGP1P1	88	0.0198761
	FLG2	87	0.0198935
	COX6B2	135	0.0199917
	FAM71E2	145	0.0199917
	TMEM238	188	0.0199917
	ARL14	156	0.0200209
	SIAH2	125	0.020084
	KIF1A	408	0.0201359
	SNORA77	76	0.0201678
	DGKI	878	0.0202074
	GSTM1	197	0.0202363
	MRPL17	167	0.0202606
	MIR31HG	402	0.0202898
	UBR3	1170	0.0203069
	MIR4500	109	0.0203365
	POU6F1	185	0.0203885
	RNF187	110	0.0204101
	ANP32E	77	0.0205165
	CCL7	135	0.0205202
	LOC730338	201	0.0205716
	ENTPD1-AS1	1019	0.0205944
	KIF16B	1317	0.0206305
	KCNAB2	477	0.0206306
	ATG12	89	0.0206315
	ZNF267	112	0.0206595
	POLR3E	83	0.0206723
	SYK	651	0.0206855
	LOC105374546	116	0.0206959
	MIR3128	72	0.0207476
	LINC00260	80	0.020833
	LINC01213	89	0.020833
	TNFRSF8	322	0.0209131
	GCK	261	0.0210532
	NADSYN1	295	0.0210886
	PAQR5	314	0.0211108
	MIR5009	2363	0.021164
	MMS19	159	0.021218
	CCL2	117	0.0212203
	SIDT1	414	0.0212321
	HIST2H4A	36	0.0212721
	HIST2H4B	36	0.0212721
	SLC35F3	1744	0.0213332
	NRF1	500	0.0213688
	HEPACAM	191	0.0214253
	BEST3	426	0.0214346
	CLDN23	236	0.0215893
	MYO3B	1856	0.0216005
	DDX17	104	0.0216324
	SLC35G2	185	0.0216324
	VWC2	371	0.0216545
	C16orf13	108	0.0216788
	LOC105377962	169	0.0217237
	CAP2	561	0.0217273
	SORCS3	1991	0.0217903
	IGF2BP3	416	0.0218539
	SP110	410	0.0219077
	NEXN-AS1	97	0.0219168
	LINC01176	131	0.0219198
	RPS10-NUDT3	443	0.0219301
	HIST1H2AE	172	0.0219479
	HIST1H2BG	171	0.0219479
	HIST1H4D	148	0.0219479
	LOC100288842	62	0.0219632
	UNC5B	458	0.022081
	ADGRA1	395	0.0220811
	LOC643770	189	0.0220838
	DIS3L2	1110	0.0222439
	MIR4309	180	0.0222802
	EVPL	167	0.02232
	SRP68	164	0.02232
	MIR32	152	0.0223622
	SPATC1L	306	0.022389
	C1orf216	56	0.0224211
	MYL5	102	0.0225004
	PRSS37	118	0.0225182
	TBC1D2	494	0.0225278
	LOC100505549	316	0.0225606
	ARMC2	457	0.0225656
	RTKN2	327	0.0225657
	SRRM1	105	0.0225844
	KIAA1644	436	0.0226145
	A3GALT2	152	0.0226196
	LOC101928650	212	0.0226777
	FER	1681	0.0226971
	MYBL2	227	0.0227051
	CHRD	156	0.0227101
	SLC6A15	184	0.0227146
	HIST1H2AD	173	0.0227514
	HIST1H2BF	176	0.0227514
	HIST1H3D	175	0.0227514
	HIST1H4E	179	0.0227514
	LONRF1	259	0.0227726
	ATXN10	551	0.0227922
	FLG	213	0.0228105
	EEF2K	215	0.0228405
	OLFM3	773	0.0228425
	LOC105375396	88	0.0229165
	LOC100287592	119	0.0229522
	LPCAT1	294	0.0229741
	COX11	196	0.0229755
	ZNF700	195	0.0229787
	ZNF208	300	0.0229874
	CYP3A4	53	0.0230697
	PDHX	561	0.0230759
	C10orf71	222	0.0231169
	HYDIN	655	0.0231208
	CA8	486	0.0231261
	GTSF1	175	0.0231432
	EPHB4	158	0.0231938
	SNORD113-7	75	0.0232681
	DOK6	1891	0.0233609
	CYP3A7-CYP3A51P	134	0.0233634
	SUGT1	219	0.0234303
	NPPC	115	0.0235074
	MAML3	1208	0.0235445
	PPP1CC	146	0.0235459
	SELENBP1	90	0.0236002
	TSPAN18	687	0.0236206
	MIR2052	78	0.0236215
	MIR320E	98	0.0236302
	AGAP11	281	0.0236747
	CYP3A7	115	0.023812
	ZNF18	118	0.023849
	SMAD5-AS1	104	0.0239086
	UGGT2	544	0.0241178
	LOC105667213	157	0.0241729
	CABLES1	360	0.0242659
	PARP8	411	0.0242967
	MIR548K	106	0.02459
	MIR4420	102	0.0246867
	LINC01098	958	0.0246943
	R3HDM2	107	0.0247111
	ATP6V0CP3	83	0.0247952
	FAM20B	295	0.0248926
	METAP1D	329	0.0250029
	IFNAR2	231	0.0250515
	NUPR2	146	0.0250601
	SLC7A2	692	0.0250634
	VWA3A	98	0.0250763
	FLJ21408	83	0.0250802
	MIR1244-1	10457	0.0250945
	MIR1244-2	10457	0.0250945
	MIR1244-3	10457	0.0250945
	MIR1244-4	10457	0.0250945
	FTCD	329	0.0251097
	DNA2	364	0.025112
	RAP1B	174	0.0251357
	SNORD113-5	80	0.0251825
	SNORD113-6	76	0.0251825
	WFIKKN1	110	0.0252459
	LINC01277	285	0.0253333
	LOC101928973	137	0.0253381
	LINC00265	225	0.0253553
	CD81-AS1	312	0.0253562
	PTPRE	844	0.025372
	TOM1L1	335	0.0254066
	MIR378C	289	0.0254374
	HRCT1	135	0.0255179
	TRMT112	51	0.0255304
	LOC102724663	174	0.0255664
	ZMYM6NB	59	0.0256436
	KRTAP10-11	205	0.0256626
	LOC100129603	353	0.0257108
	ARNT2	642	0.0257116
	WFS1	323	0.0257455
	L3MBTL1	228	0.0257615
	CYP27B1	47	0.025857
	NEFM	106	0.0259027
	TPBGL	69	0.025908
	ZFP1	252	0.0259629
	MEGF6	523	0.0259898
	SIGLEC12	336	0.0260573
	BMP6	623	0.0261307
	TNFSF10	272	0.0261599
	BLOC1S2	118	0.0261681
	ZNF511	105	0.0263632
	LINC01048	225	0.0264065
	LINC00593	140	0.0264109
	LINC00961	140	0.026468
	DGAT1	67	0.0264898
	WHAMMP2	85	0.0265403
	MIR7155	83	0.0265799
	PRDX5	61	0.0265799
	ZNF362	172	0.0265869
	TOPORS	113	0.0266104
	ADRA1D	272	0.0266326
	ASH2L	92	0.0266535
	LOC101929464	157	0.0267049
	LYPD1	112	0.0267049
	OR7E37P	125	0.0267418
	MORN3	176	0.0267582
	SGK2	205	0.0268212
	KDELR3	108	0.0268231
	TOMM22	133	0.0269209
	CEACAM18	311	0.0269592
	CLSTN2-AS1	109	0.0270073
	MIR5591	135	0.0270177
	SNORD113-9	82	0.0270931
	LOC102724612	81	0.0271212
	TSFM	70	0.0271321
	CTNNAL1	340	0.0272441
	LOC340357	343	0.0273475
	LOC101927768	905	0.0273989
	MIR3605	112	0.0274167
	UBTD1	262	0.0274507
	TMEM125	97	0.0274542
	RBM17	310	0.0274682
	ATXN1	1537	0.0275061
	LOC100507006	190	0.0275122
	SMAD5	200	0.0275358
	USP31	308	0.0275414
	MIR556	140	0.0277468
	NSMCE1	126	0.0278277
	LOC101929524	211	0.0278942
	LOC101929633	123	0.0279432
	MIR197	70	0.027955
	LOC389199	185	0.027966
	GTPBP1	128	0.0279825
	JOSD1	157	0.0279825
	LINC00282	185	0.0280532
	SLC39A11	1829	0.0280816
	LRRC20	508	0.0281904
	ALX4	274	0.0282176
	HVCN1	158	0.0283478
	TMEM45B	243	0.0283522
	LOC105369691	124	0.0284111
	POLD3	274	0.0285519
	CRHBP	193	0.0285675
	ZNF770	157	0.0287472
	FAM131A	102	0.0287831
	LOC653160	52	0.0288025
	HDDC3	110	0.028843
	FAM168A	507	0.0288496
	ING3	117	0.0288564
	MIR3155A	226	0.0288682
	MIR3155B	226	0.0288682
	CDH7	553	0.0289351
	GABRG3-AS1	118	0.0289463
	IL17A	195	0.0289621
	LOC400794	543	0.0289995
	SNORD113-4	85	0.029
	SNORD114-1	87	0.029
	SNORD114-2	93	0.029
	SNORD114-3	89	0.029
	CAMK2B	379	0.0290317
	AMHR2	77	0.0290374
	ZNF571-AS1	171	0.0291402
	ARHGAP26	1226	0.0291908
	PDGFRL	766	0.0291912
	C19orf12	160	0.0292309
	IMPG1	393	0.0293269
	JAK1	434	0.02936
	ULK4P1	4563	0.0293727
	ULK4P2	4563	0.0293727
	EIF4G1	129	0.0293995
	MIR4446	119	0.0294653
	VWA5B2	122	0.0294962
	MIR6514	59	0.029518
	TRIM14	136	0.0295307
	TP63	1208	0.0295416
	SNORD109A	964	0.0295645
	SNORD109B	964	0.0295645
	LINC01514	172	0.0295682
	LMCD1	392	0.0295754
	ULK4P3	4719	0.0296709
	SEC61G	222	0.0297126
	CGN	109	0.0297175
	ESRRA	57	0.0297216
	ASTN2	3197	0.0297399
	RARB	1818	0.0297537
	LAPTM5	178	0.0298601
	LOC100506388	178	0.0298704
	LOC101929194	69	0.0298939
	NFE2L2	126	0.029908
	LOC102723544	143	0.0299162
	PSMG2	311	0.0299209
	NEK10	910	0.0299618
	FAM155A-IT1	326	0.0299883
	DOCK1	2169	0.0300976
	RAPGEF4-AS1	185	0.0301292
	DGKG	619	0.0301593
	MTUS1	1133	0.0301712
	PIEZO2	2035	0.0301832
	LOC101927394	486	0.0302663
	LYRM4-AS1	1082	0.0303443
	SARDH	471	0.0303471
	HHIP-AS1	87	0.0303699
	ATP6V1B1-AS1	172	0.0304301
	OR51L1	136	0.0305048
	ZNF69	182	0.0305203
	LOC101926889	190	0.0305299
	DUS4L	95	0.0305916
	DEFB1	385	0.0306087
	MFSD7	129	0.0307281
	TRPC7	466	0.0307449
	DLAT	130	0.0308079
	MIR6748	61	0.0308388
	TMEM179B	65	0.0308388
	TMEM223	63	0.0308388
	SNORD114-4	92	0.0309032
	SORBS2	1772	0.0309442
	GNAS	269	0.0310042
	DOLPP1	68	0.0310251
	MIR6076	126	0.0311687
	MMP26	128	0.031203
	CORO2A	431	0.0312385
	SOX5	3200	0.0312545
	ISL1	95	0.0313742
	METTL6	167	0.0314254
	LINC01287	149	0.0314334
	ATP8B1	679	0.0314417
	LOC399815	93	0.0315058
	GZMH	137	0.0315375
	CNTN6	1708	0.0315513
	RNF219-AS1	2136	0.0316056
	MIR3713	82	0.031642
	ZNF571	140	0.0316779
	MMRN2	172	0.0317082
	PHC2	269	0.0317795
	XYLT1	1330	0.0317931
	FLJ22763	186	0.0318066
	CCDC88B	127	0.0318105
	HNRNPA1L2	219	0.0318322
	MIR3171	120	0.0318634
	DCHS1	192	0.0320162
	LOC101927973	673	0.0320473
	RGPD5	4613	0.0320813
	AVIL	75	0.0322161
	ABL1	628	0.0322736
	SOX2-OT	988	0.0322984
	VAV2	1265	0.0323595
	ERICH6	255	0.0324063
	IL1R1	489	0.0324161
	KIAA1217	2567	0.0325132
	DUSP4	163	0.0325714
	TOPORS-AS1	112	0.0325927
	ZDHHC17	458	0.0325935
	PIGU	243	0.0326417
	MAK16	186	0.0327088
	CAPZA1	141	0.0327448
	LOC100506869	631	0.0327468
	HHIPL2	184	0.0327477
	STRN4	165	0.032785
	TEC	606	0.0327989
	SNORD114-5	91	0.0328026
	SNORD114-6	99	0.0328026
	TMEM132C	1564	0.0328042
	CLSPN	84	0.0328114
	ZNF793	154	0.0328142
	LOC105369739	238	0.0328781
	ABR	855	0.0328803
	LINC00681	279	0.0329567
	OR7E91P	215	0.0330458
	LOC101927653	631	0.0331492
	TPBG	99	0.0332137
	VAX2	257	0.0332526
	RBM38	183	0.0332574
	MIR382	135	0.0333013
	MIR487A	129	0.0333013
	MIR655	121	0.0333013
	CACNB2	1772	0.0333154
	LINC00540	464	0.0333179
	VPS53	978	0.0333311
	LOC283922	159	0.0334287
	PGS1	357	0.0335052
	MIR4253	56	0.0335245
	LINC00371	467	0.0337712
	MIR206	135	0.0337847
	ZNF763	206	0.033829
	TTI2	176	0.033857
	MIR134	137	0.0338964
	MIR323B	142	0.0338964
	MIR485	139	0.0338964
	MIR668	139	0.0338964
	LECT1	228	0.0338981
	ZZZ3	287	0.0339775
	COL5A1	1132	0.0340134
	CEP97	154	0.0340231
	THSD4	2230	0.034061
	ARHGEF7-AS1	120	0.034073
	ARHGEF7-AS2	116	0.034073
	MIR4492	70	0.0341026
	TEFM	112	0.034104
	LOC105369891	67	0.0341062
	KCNJ3	650	0.0341409
	LOC284825	529	0.0341469
	EAF1	163	0.0342328
	ZNF540	213	0.0342799
	NR2F2-AS1	738	0.0342855
	ABHD3	112	0.0342971
	NFASC	670	0.0343619
	NPIPB15	106	0.0343672
	MIR4320	182	0.0343748
	EMP1	167	0.0344271
	DMRT1	918	0.0344282
	PCSK5	1937	0.0344546
	ZNF641	148	0.034502
	SGCZ	6391	0.0345321
	FAM155A	2720	0.0345483
	STX18	444	0.0345546
	FBXW2	115	0.0346133
	FAM72A	12	0.0346359
	MBD5	1247	0.0347064
	LOC100507073	601	0.0347172
	H2AFV	158	0.034746
	AQR	333	0.0347766
	NXF1	82	0.0347905
	NDUFB6	114	0.0348266
	MIR4647	131	0.0348381
	ARID5A	83	0.034885
	PRPH2	190	0.0349328
	LINC01304	174	0.0349377
	LINC01012	153	0.0349526
	ZNF793-AS1	80	0.0349664
	C9orf50	151	0.034971
	ADAT2	156	0.0350418
	MIR381HG	143	0.0350855
	ZAN	275	0.035103
	PXMP4	104	0.0351585
	CCDC33	332	0.0351601
	ZNF786	141	0.0351954
	C1orf210	95	0.0352827
	A4GALT	333	0.0353864
	OR8S1	186	0.0354168
	KCNJ1	217	0.0354591
	LOC100130691	411	0.0355025
	MIR4501	94	0.035508
	TBX6	49	0.035593
	RASGRP3	588	0.0356
	SLC4A7	500	0.0356624
	PPY	114	0.0356697
	MIR369	168	0.0356795
	MIR410	168	0.0356795
	MIR412	166	0.0356795
	MIR656	167	0.0356795
	RPH3AL	996	0.0356811
	NEGR1-IT1	171	0.0357402
	ARRDC2	156	0.0357416
	ETV1	505	0.0357504
	NPAS3	2945	0.0359573
	NOL9	181	0.0359698
	TUBGCP2	208	0.0360692
	P4HA2-AS1	106	0.0360706
	BTAF1	280	0.0361858
	MIR409	168	0.0362731
	MIR496	154	0.0362731
	NGLY1	188	0.0362805
	PRKD2	166	0.0362832
	GPX6	140	0.0363652
	MIR133B	135	0.036548
	C2CD5	214	0.0365846
	TIMM23B	344	0.0365914
	AGPAT4	609	0.0367593
	C11orf21	242	0.0367898
	TSPAN32	304	0.0367898
	MIR154	154	0.0368664
	MIR377	159	0.0368664
	MIR541	166	0.0368664
	GOLGA2P5	150	0.036867
	LOC200772	150	0.0368866
	SLC35B2	145	0.0369312
	BMPR1A	470	0.0369653
	MIR610	56	0.0369855
	COL26A1	1332	0.0369891
	TMEM245	537	0.0369919
	PPP4C	41	0.0371839
	CCDC90B	161	0.0371926
	SPTBN1	772	0.0371996
	LRRC10	142	0.0372154
	LOC101928035	188	0.0372651
	LINC01478	694	0.0372932
	UQCRQ	83	0.0373703
	DPH3P1	193	0.0374674
	LOC102724050	252	0.0374832
	OR1M1	207	0.0376572
	CABYR	129	0.0377369
	ANKRD62P1-PARP4P3	126	0.0377765
	FAM73A	264	0.0378666
	LINCMD1	147	0.0379267
	DIXDC1	207	0.0380333
	USP46	141	0.0380333
	TMEM167A	142	0.0381258
	FKRP	145	0.0381636
	LGALS14	152	0.0384469
	RAB40C	245	0.0385073
	FLG-AS1	242	0.0385866
	UNC5B-AS1	91	0.038617
	LINC01182	1172	0.0387163
	NOBOX	131	0.0387322
	YPEL3	47	0.0387652
	HSPB2	78	0.0387963
	RAPGEF5	888	0.0388463
	MIR5087	96	0.038862
	SUV39H2	123	0.0388686
	LOC101928105	106	0.0389234
	PCF11-AS1	60	0.0389785
	ADRB2	144	0.0391512
	CCNE2	168	0.039173
	SPAG17	557	0.0392457
	ARHGAP19	370	0.0392642
	CDK2AP1	173	0.0392832
	SP1	131	0.0392832
	LRP5L	239	0.0392989
	MIR3658	99	0.0393152
	E2F1	72	0.0393352
	PTPRN2	4618	0.0393914
	OR7G2	221	0.0394146
	SBDS	154	0.0394252
	ATP6V1B1	245	0.0394333
	EPG5	416	0.039618
	LSM8	230	0.0396215
	OR2S2	173	0.0396249
	TMEM40	256	0.0396249
	LOC101927661	246	0.0397041
	HSP90AB1	144	0.0397149
	NFKBIE	153	0.0397149
	LOC101928618	220	0.0397281
	PRRC1	183	0.0397378
	ARHGEF5	74	0.0398166
	HIVEP1	573	0.0399103
	MKL2	561	0.0399606
	SPATA13	1602	0.0400506
	DCLK3	153	0.0400647
	F5	466	0.0400902
	APOD	224	0.0400981
	RPS6	80	0.0401113
	EXT2	383	0.0401236
	MYCBP	142	0.0401796
	GZMB	123	0.0401884
	FAM134B	551	0.0401915
	LOC105374244	52	0.040194
	DKFZP434K028	95	0.0402295
	ZNF570	99	0.0402362
	CAMK1D	2098	0.0402369
	MIR4500HG	731	0.0402595
	FAM205A	139	0.0402651
	LOC101928435	184	0.040305
	LOC100130964	168	0.0403535
	SNORD113-1	81	0.0403632
	SNORD113-2	85	0.0403632
	SLC29A1	164	0.0404096
	LOC642366	97	0.0404131
	MIR6501	38	0.0404903
	TOX2	610	0.040576
	LOC101927123	360	0.040578
	LOC100505984	113	0.0405956
	COG1	171	0.0406509
	LOC100134391	321	0.0406632
	LINC01040	147	0.0406884
	OR2Y1	102	0.0407064
	AP2M1	112	0.0407211
	RNF122	187	0.0407674
	TSKU	123	0.0408145
	PPP6C	185	0.0408875
	PSENEN	98	0.0409184
	MEG9	183	0.0410091
	ALPK3	279	0.04101
	STAG1	694	0.0410482
	SHB	508	0.0410526
	C6orf58	194	0.0411432
	MIR548B	119	0.0411605
	TIAF1	81	0.0411623
	CRYAB	83	0.0411704
	NRG1-IT1	344	0.0412505
	FGFBP1	141	0.0413199
	TMEM132B	1238	0.0413938
	CLGN	214	0.0414115
	PLAC8L1	143	0.0414415
	GJA9-MYCBP	165	0.0414485
	IZUMO3	50	0.0414903
	CRYGB	207	0.041529
	C12orf65	208	0.0415453
	KLB	283	0.041565
	XDH	414	0.0416063
	MIR26A1	73	0.0416528
	LOC100996654	358	0.0418307
	CRLF3	284	0.0418939
	ADCY3	487	0.0418979
	LOC101928595	54	0.041927
	CDR2	43	0.0420485
	SAMD11	48	0.0420521
	LOC105369738	359	0.0420718
	MIR26A2	49	0.0422097
	ZFP36L1	147	0.0422891
	UNC45A	180	0.0423906
	LINC00645	202	0.0423978
	LOC105376271	98	0.0424597
	LOC101927793	200	0.0424798
	ADAMTS15	225	0.0425274
	RGSL1	485	0.0425324
	LHX5	114	0.0425536
	SDSL	116	0.0425536
	ACER3	608	0.0425628
	BCAP29	122	0.0425646
	STX5	121	0.0426456
	HIST1H2BL	87	0.0427017
	TAF1L	52	0.0427084
	USP36	157	0.0427151
	C10orf142	119	0.0427994
	LOC101927577	117	0.0429127
	DLC1	2555	0.0429362
	FRAT2	121	0.042939
	BLNK	372	0.0430567
	C11orf1	94	0.0431175
	FDXACB1	87	0.0431175
	FHOD3	1305	0.0431353
	FAM73B	91	0.0431639
	SLC12A7	396	0.0431777
	GRAMD1C	336	0.0432815
	MIR8072	135	0.0433492
	TRPC7-AS2	292	0.043355
	ZNF146	185	0.0434435
	CLEC19A	224	0.0435076
	SIRT1	151	0.0435263
	HIST1H1A	87	0.0435298
	HIST1H3A	89	0.0435298
	DLGAP4	291	0.0435597
	DLGAP1	3451	0.0436014
	GRIA2	302	0.0436956
	ADAM8	211	0.0437643
	COL9A3	304	0.0437643
	DISC1-IT1	149	0.043794
	KLHL10	157	0.0438188
	FAM104A	226	0.0438736
	MAL	72	0.0439058
	HINT1	122	0.0439521
	TUSC3	1178	0.0439727
	TEX40	46	0.0440659
	SMU1	260	0.0441033
	RAP1GAP2	1027	0.0441686
	PITPNM2	144	0.0441691
	GPR61	87	0.0441697
	LOC101929726	107	0.044216
	ADGRB2	87	0.0442396
	HIST1H2AI	88	0.0442478
	GDF9	104	0.0443285
	LOC101928663	207	0.0443739
	ERICH6-AS1	144	0.0445182
	PGM5-AS1	153	0.0445412
	MIR3655	84	0.0445485
	SPOPL	176	0.0445806
	TCP11L2	212	0.0445889
	PFKFB3	568	0.0445955
	MAN2A2	143	0.0446301
	FRAT1	154	0.0446875
	PCYT2	12	0.0449255
	SIRT7	12	0.0449255
	ENGASE	167	0.0450424
	CEACAM4	162	0.0450777
	HIST1H4A	91	0.0451051
	STIM2	463	0.0451329
	LOC101928418	268	0.0451705
	HOMER1	386	0.0452065
	GABRG3	1716	0.0452193
	RPL14	108	0.0452616
	CDKN1B	93	0.0453905
	ADAMTS2	1027	0.0453922
	DDX42	174	0.0454027
	C11orf63	416	0.0454041
	PITX1	117	0.0454391
	USP33	166	0.0454549
	EHMT1-IT1	140	0.0454756
	PER4	262	0.0454762
	CDRT15P1	213	0.0454941
	UPK2	114	0.0455186
	KATNBL1P6	149	0.0455301
	DPPA2P3	211	0.0456556
	KCNA2	182	0.0456569
	FRRS1	323	0.0457479
	LOC389332	101	0.0457558
	LOC105376736	107	0.0457799
	ETNK1	218	0.0457965
	2017-03-01	3133	0.0458025
	C21orf58	298	0.0458466
	C11orf52	83	0.0459012
	LINC01607	176	0.0461166
	HUS1	139	0.0461223
	ARPC5L	83	0.046139
	ZBTB48	84	0.0461682
	CHGB	239	0.0462221
	PRKCDBP	145	0.0462384
	DCN	84	0.0462828
	ZNF518A	194	0.0463487
	NDUFA2	93	0.046361
	EDIL3	1056	0.0463724
	LZTS2	119	0.0464419
	GNAI3	145	0.0464469
	LOC101927691	296	0.046501
	PPP1R2	239	0.0465048
	LOC101927835	192	0.0465491
	UBAC1	214	0.0466003
	TCFL5	269	0.0466129
	GDPD3	56	0.0466501
	MAPK3	52	0.0466501
	OCLM	76	0.0466599
	HIST1H2AB	108	0.0466778
	PKD2L1	189	0.0467491
	NALCN	1529	0.0467759
	PTPN2	425	0.0468632
	LOC286178	177	0.0468981
	SHE	124	0.0470571
	MRPL44	123	0.0470707
	DDX43	131	0.0470853
	LOC101928791	140	0.0470907
	FUBP1	165	0.0472507
	NPHP4	576	0.047281
	KCNJ8	38	0.0473103
	PAXIP1-AS1	75	0.0473103
	RGS10	264	0.0473566
	MIR7856	107	0.0473896
	OCM	257	0.0473949
	CCDC63	279	0.0474061
	MIR212	110	0.0474151
	TCTN1	145	0.0475225
	ZMYM6	119	0.0475417
	ZFP37	118	0.0475573
	OTUD7B	145	0.0475874
	USP46-AS1	50	0.0476467
	FGFBP2	155	0.0477707
	PDSS1	338	0.047897
	HSPB6	125	0.0480471
	LIN37	122	0.0480471
	PROSER3	139	0.0480471
	MANBAL	158	0.04805
	PRSS16	137	0.0480606
	IGLL3P	246	0.0480851
	B3GNTL1	829	0.0481468
	CD14	97	0.04817
	P4HA2	183	0.0482047
	HIST1H3B	109	0.048248
	HIST1H4B	104	0.048248
	HSPB2-C11orf52	97	0.0482578
	ACLY	198	0.0483983
	KLHL11	158	0.0483983
	MIR132	111	0.0483992
	CRYGC	223	0.0484449
	CRYGD	231	0.0484449
	NOSTRIN	316	0.048522
	GSDMC	291	0.0485563
	CTNS	281	0.0485889
	HSPA14	138	0.0485892
	CELF4	949	0.048594
	PCGF5	399	0.0486019
	LOC100506124	125	0.0487541
	CD70	120	0.0488563
	RBM47	765	0.0488721
	LINC01005	149	0.0489008
	NPB	12	0.0489081
	ANKRD30BL	216	0.0489735
	NUP155	203	0.0490132
	MIR939	59	0.0490192
	RRAGC	155	0.0490266
	HIST1H2AL	91	0.0490326
	PIH1D2	77	0.0490945
	ST7L	247	0.0491188
	GABARAPL3	232	0.0491476
	DUSP5P1	74	0.0492192
	SAMD4A	712	0.0492698
	ST8SIA6-AS1	357	0.0493229
	HIC1	126	0.0493822
	NTMT1	212	0.0494789
	TAS1R1	155	0.0495436
	GRAMD1B	451	0.0495757
	LRRC37A3	32	0.0496158
	UBR2	366	0.0496377
	LINC00920	124	0.0496381
	SCLT1	559	0.0496489
	ATP5L2	147	0.0496773
	LOC257396	176	0.0497615
	SNTN	234	0.0497615
	LINC00158	167	0.0497891
	FAM183BP	166	0.0498293
	TADA2A	291	0.0499632
	TFCP2L1	266	0.0499851
	SLC28A1	477	0.0499993
