# Supplementary material for: Genome-wide association study of seasonal affective disorder
Source: Transl Psychiatry. 2018 Sep 14;8:190. doi: 10.1038/s41398-018-0246-z (PMC6138666; doi:10.1038/s41398-018-0246-z)
Supplement: Supplementary file 4 — Table S3 [file 41398_2018_246_MOESM4_ESM.xlsx]

## Sheet: Sheet1
	Table S3. Nominally significant ZBTB20 targets from association analysis of SAD versus healthy controls (sorted by p-value)
	Gene	# of SNPs	p
	NRG3	3098	0.000708357
	RASGRF1	520	0.00114211
	SLC4A4	725	0.00174233
	FAM13C	354	0.00214812
	TENM3	2310	0.00306346
	LINGO2	4910	0.0038455
	SCHIP1	1405	0.00400678
	CRIM1	632	0.00436225
	SYN3	2005	0.00608719
	IKZF2	510	0.00703008
	SYNE1	1880	0.00737837
	ZFPM2	1239	0.0079958
	TLE4	390	0.00897598
	ITPR1	1401	0.010153
	RIMS1	1465	0.0101963
	ACVR2A	173	0.0132422
	HIST3H2A	75	0.0168687
	ITSN1	540	0.018868
	KMT5C	147	0.0196318
	TSPAN18	687	0.0236206
	CABLES1	360	0.0242659
	PTPRE	844	0.025372
	CDH7	553	0.0289351
	ASTN2	3197	0.0297399
	DUSP4	163	0.0325714
	ZDHHC17	458	0.0325935
	ETV1	505	0.0357504
	CDK2AP1	173	0.0392832
	HIVEP1	573	0.0399103
	SPATA13	1602	0.0400506
	FRRS1	323	0.0457479
	SAMD4A	712	0.0492698
