# Supplementary material for: Genome-wide association study of seasonal affective disorder
Source: Transl Psychiatry. 2018 Sep 14;8:190. doi: 10.1038/s41398-018-0246-z (PMC6138666; doi:10.1038/s41398-018-0246-z)
Supplement: Supplementary file 5 — Table S4 [file 41398_2018_246_MOESM5_ESM.xlsx]

## Sheet: Sheet1
	Table S4. SNP coverage in previously reported candidate genes, on arrays and imputed
	Genes	# of SNPs in CEU	# of SNPs on Affy6 array	# of SNPs on Omni-1M array	# of SNPs imputed
	ARNTL	421	49 (0.12)	48 (0.11)	376 (0.89)
	HTR2A	362	62 (0.17)	67 (0.19)	330 (0.91)
	NPAS2	682	87 (0.13)	95 (0.14)	664 (0.97)
	OPN4	266	19 (0.07)	29 (0.11)	256 (0.96)
	PER2	297	12 (0.04)	23 (0.08)	270 (0.91)
	SLC6A4	140	16 (0.11)	18 (0.13)	136 (0.97)
	Numbers in brackets are proportions of SNPs overlapping with SNPs in the CEU samples of 1000 Genomes
