# Supplementary material for: Genome-wide association study of seasonal affective disorder
Source: Transl Psychiatry. 2018 Sep 14;8:190. doi: 10.1038/s41398-018-0246-z (PMC6138666; doi:10.1038/s41398-018-0246-z)
Supplement: Supplementary file 6 — Table S5 [file 41398_2018_246_MOESM6_ESM.xlsx]

## Sheet: Sheet1
	Table S5. SNP-level analysis results with nominal significance (p < 0.05) for previously reported candidate genes
	Gene	SNP	chr	pos	Effect Allele	Reference Allele	beta	se	p
	ARNTL	rs117349507	11	13378873	a	g	-0.6041	0.2781	0.02981
	HTR2A	rs73175503	13	47389410	t	c	-0.2894	0.1224	0.01808
	HTR2A	rs1745837	13	47424812	t	c	0.1161	0.0552	0.03554
	NPAS2	rs6724965	2	101440151	a	g	0.1849	0.0677	0.006282
	NPAS2	rs72627429	2	101515741	a	t	0.3041	0.1195	0.01094
	NPAS2	rs1542179	2	101595235	a	g	0.1297	0.0576	0.02437
	NPAS2	rs10169704	2	101518543	a	g	0.3167	0.1007	0.001671
	NPAS2	rs6761755	2	101423338	c	g	0.1933	0.0677	0.004282
	NPAS2	rs11696085	2	101569051	a	c	0.1067	0.0522	0.04086
	NPAS2	rs356652	2	101540415	t	g	0.3004	0.0919	0.00108
	NPAS2	rs58394241	2	101454022	t	g	-0.1583	0.0741	0.03279
	NPAS2	rs6724971	2	101440159	a	c	0.1834	0.0677	0.006725
	NPAS2	rs10194413	2	101518910	t	c	0.2372	0.0911	0.009263
	NPAS2	rs6757599	2	101422186	t	c	-0.1912	0.0676	0.004653
	NPAS2	rs71413896	2	101617867	a	g	0.2941	0.1396	0.03505
	NPAS2	rs77988694	2	101588143	c	g	0.3423	0.1159	0.003133
	NPAS2	rs6754281	2	101421854	t	c	-0.19	0.0675	0.004907
	NPAS2	rs72627424	2	101499613	a	g	0.3226	0.1206	0.007448
	NPAS2	rs13398995	2	101426868	t	g	-0.1925	0.0675	0.004353
	NPAS2	rs10185184	2	101501953	a	c	0.333	0.1201	0.005581
	NPAS2	rs13027415	2	101422439	a	g	0.1133	0.0514	0.02749
	NPAS2	rs934553	2	101507751	a	g	-0.3113	0.1192	0.009031
	NPAS2	rs9679638	2	101594454	t	c	0.1375	0.066	0.03709
	NPAS2	rs11686712	2	101417970	t	c	0.1154	0.0514	0.0246
	NPAS2	rs58871988	2	101500302	t	c	-0.3222	0.1206	0.00753
	NPAS2	rs72627420	2	101473285	t	g	-0.3188	0.1193	0.007547
	NPAS2	rs2164319	2	101496024	a	t	-0.2261	0.0944	0.01658
	NPAS2	rs13407950	2	101502844	a	g	0.3349	0.1201	0.005305
	NPAS2	rs74541743	2	101430499	t	c	0.2376	0.0796	0.002824
	NPAS2	rs13390078	2	101437762	a	g	0.1825	0.0676	0.006974
	NPAS2	rs3754673	2	101544574	a	c	-0.1802	0.0768	0.01887
	NPAS2	rs72627426	2	101508444	a	g	0.3087	0.1194	0.00976
	NPAS2	rs3811558	2	101435799	c	g	0.1844	0.0676	0.006368
	NPAS2	rs56342830	2	101431050	t	c	-0.2429	0.0793	0.002207
	NPAS2	rs58000902	2	101505822	t	c	-0.3163	0.1202	0.008521
	NPAS2	rs6542994	2	101451521	a	g	0.1582	0.0654	0.01556
	NPAS2	rs6542991	2	101439580	a	g	-0.1824	0.0676	0.006979
	NPAS2	rs72627421	2	101475413	c	g	-0.3195	0.1193	0.007395
	NPAS2	rs4622754	2	101494219	c	g	0.2067	0.0985	0.03591
	NPAS2	rs7574354	2	101454064	t	c	0.1663	0.0687	0.01556
	NPAS2	rs6755634	2	101592650	t	c	-0.1369	0.066	0.03814
	NPAS2	rs2305159	2	101591443	a	c	0.1327	0.0576	0.02125
	NPAS2	rs1543105	2	101432038	a	g	-0.2429	0.0793	0.002203
	NPAS2	rs3888170	2	101450679	a	g	0.1469	0.0655	0.025
	NPAS2	rs72627427	2	101508726	t	c	-0.3051	0.119	0.01039
	NPAS2	rs72627419	2	101471941	t	c	-0.3191	0.1193	0.00749
	NPAS2	rs35188153	2	101455350	a	g	0.1568	0.0744	0.03499
	NPAS2	rs62156101	2	101462034	a	g	0.1983	0.0918	0.03083
	NPAS2	rs59005495	2	101476352	t	c	-0.3237	0.1195	0.00677
	NPAS2	rs10168288	2	101436531	a	t	0.1841	0.0676	0.00647
	NPAS2	rs7580771	2	101428119	t	g	-0.1914	0.0675	0.004587
	NPAS2	rs10165970	2	101456989	a	g	0.1558	0.0692	0.0243
	NPAS2	rs4851390	2	101571705	a	g	0.1824	0.0649	0.004929
	NPAS2	rs55703697	2	101429479	t	c	-0.2446	0.0795	0.002082
	NPAS2	rs76555049	2	101437169	t	g	0.2305	0.0799	0.00393
	NPAS2	rs11691441	2	101473299	c	g	0.2902	0.0937	0.001959
	NPAS2	rs11674199	2	101557566	a	g	0.1046	0.0522	0.04524
	NPAS2	rs78427038	2	101571098	a	g	0.1839	0.065	0.004641
	NPAS2	rs3811561	2	101434684	a	c	-0.182	0.0675	0.007025
	NPAS2	rs62152925	2	101598091	t	c	0.1264	0.0584	0.03051
	NPAS2	rs13398768	2	101461479	a	g	0.11	0.0551	0.04585
	NPAS2	rs72627428	2	101512972	a	g	0.3093	0.1194	0.009573
	NPAS2	rs12475500	2	101432710	a	g	-0.2407	0.0793	0.002402
	NPAS2	rs6542992	2	101439596	t	g	-0.1829	0.0675	0.006756
	NPAS2	rs4851387	2	101569541	a	g	0.1085	0.0518	0.03638
	NPAS2	rs58570823	2	101446447	a	g	-0.2759	0.1371	0.04421
	NPAS2	rs7587573	2	101452840	t	c	-0.1568	0.0763	0.03999
	NPAS2	rs11123853	2	101524476	a	g	0.1691	0.0698	0.01544
	NPAS2	rs12621863	2	101433241	t	g	-0.2359	0.0797	0.003084
	NPAS2	rs60945225	2	101430894	a	c	-0.2428	0.0793	0.002208
	NPAS2	rs7587153	2	101452467	t	c	-0.1796	0.0787	0.02244
	NPAS2	rs6542989	2	101437561	a	g	-0.1838	0.0676	0.00657
	NPAS2	rs78834920	2	101570898	a	g	-0.1836	0.065	0.00472
	NPAS2	rs12373724	2	101570485	a	g	0.1072	0.0521	0.03965
	NPAS2	rs10172146	2	101434314	a	g	-0.1914	0.0675	0.004539
	NPAS2	rs61582454	2	101500500	t	g	0.3216	0.1205	0.007638
	NPAS2	rs9679747	2	101590327	a	g	0.1426	0.0578	0.01358
	NPAS2	rs147103357	2	101509439	a	c	-0.3059	0.1191	0.01023
	NPAS2	rs72627422	2	101476971	t	g	-0.3455	0.1204	0.004123
	NPAS2	rs7419651	2	101417047	a	g	-0.2371	0.0794	0.002824
	NPAS2	rs3849374	2	101443397	c	g	-0.152	0.0658	0.02081
	NPAS2	rs72627423	2	101487240	t	c	-0.3214	0.1193	0.007082
	NPAS2	rs13017718	2	101554036	t	c	0.278	0.1256	0.02683
	NPAS2	rs3754675	2	101549843	t	c	0.2609	0.0932	0.005098
	NPAS2	rs11892790	2	101430507	t	g	0.2428	0.0793	0.00221
	NPAS2	rs4851389	2	101569800	t	c	-0.12	0.0508	0.01818
	NPAS2	rs6753247	2	101420980	t	c	-0.2415	0.0792	0.002293
	NPAS2	rs72968157	2	101429929	a	g	0.2428	0.0793	0.002212
	NPAS2	rs28558862	2	101423151	t	c	0.1868	0.0677	0.005765
	NPAS2	rs113837129	2	101554962	t	c	-0.3467	0.1057	0.001041
	NPAS2	rs7588869	2	101454818	a	c	0.1996	0.067	0.002885
	NPAS2	rs2278728	2	101598312	t	c	0.1348	0.0579	0.01994
	NPAS2	rs1369482	2	101503416	t	c	0.3225	0.1196	0.006992
	NPAS2	rs61142873	2	101431580	a	g	0.2462	0.0792	0.001881
	NPAS2	rs77617308	2	101571528	t	c	0.1845	0.065	0.004511
	NPAS2	rs72627430	2	101526154	t	c	-0.2986	0.1156	0.009803
	NPAS2	rs59825425	2	101476874	t	c	-0.323	0.1194	0.006807
	NPAS2	rs6729727	2	101531943	a	c	-0.1688	0.0814	0.03815
	NPAS2	rs356647	2	101547520	t	c	-0.2618	0.0933	0.005032
	NPAS2	rs28416583	2	101422609	a	g	0.1912	0.0675	0.004637
	NPAS2	rs6542993	2	101440664	a	t	-0.188	0.0678	0.005586
	NPAS2	rs7587470	2	101452732	t	c	0.1635	0.0684	0.01677
	NPAS2	rs113358490	2	101594004	a	g	-0.6924	0.2957	0.01921
	NPAS2	rs7602455	2	101537391	t	c	0.1678	0.0815	0.03939
	NPAS2	rs17024766	2	101421295	t	c	0.2361	0.0794	0.002945
	NPAS2	rs10191450	2	101570735	a	g	0.1087	0.0521	0.03696
	NPAS2	rs73945847	2	101570718	t	c	-0.1846	0.065	0.00451
	NPAS2	rs10084375	2	101441418	c	g	-0.1835	0.068	0.006976
	NPAS2	rs4851388	2	101569768	a	g	0.1064	0.0522	0.04148
	NPAS2	rs200166816	2	101571348	t	c	0.1838	0.065	0.004666
	NPAS2	rs72968158	2	101430479	a	c	-0.2428	0.0793	0.00221
	NPAS2	rs72968163	2	101431602	t	c	-0.2429	0.0793	0.002204
	NPAS2	rs17024869	2	101460043	t	c	-0.1963	0.0901	0.0294
	NPAS2	rs6542990	2	101437601	c	g	0.1838	0.0676	0.006572
	NPAS2	rs72627425	2	101504425	a	g	-0.321	0.1203	0.007633
	NPAS2	rs12619504	2	101433141	t	c	0.2362	0.0797	0.003045
	NPAS2	rs6757524	2	101589067	a	g	-0.1296	0.0521	0.01284
	NPAS2	rs12991298	2	101457830	c	g	0.1511	0.0694	0.0294
	NPAS2	rs76137924	2	101595992	t	c	0.1288	0.0575	0.02515
	NPAS2	rs1562313	2	101587455	t	c	-0.1619	0.065	0.01283
	NPAS2	rs79842548	2	101502338	c	g	-0.3208	0.1204	0.007717
	NPAS2	rs11889457	2	101569848	a	c	0.1722	0.0649	0.007956
	NPAS2	rs12477770	2	101452983	a	g	0.1845	0.0778	0.01768
	NPAS2	rs11673746	2	101569143	t	c	0.1067	0.0522	0.04076
	OPN4	rs17425484	10	88426350	t	c	0.1205	0.0535	0.02438
	OPN4	rs35362046	10	88416341	a	c	0.1962	0.098	0.04532
	OPN4	rs11202109	10	88416598	a	t	-0.1163	0.0533	0.02919
	OPN4	rs12569813	10	88430517	t	c	-0.1164	0.0536	0.02977
	OPN4	rs140291658	10	88437630	t	g	0.841	0.2605	0.001242
	OPN4	rs2354363	10	88430457	t	g	-0.1307	0.0499	0.008755
	OPN4	rs61857113	10	88435295	a	g	-0.1175	0.0534	0.02762
	OPN4	rs11202120	10	88431857	a	g	0.1191	0.0535	0.02594
	OPN4	rs2007570	10	88413312	a	c	0.1215	0.0541	0.02471
	OPN4	rs2803545	10	88406970	t	c	-0.1184	0.0541	0.02874
	OPN4	rs143637564	10	88430909	a	g	0.6941	0.3528	0.04912
	OPN4	rs2803559	10	88429054	t	c	-0.1079	0.0543	0.04692
	OPN4	rs10887645	10	88436370	c	g	-0.1126	0.0499	0.02398
	OPN4	rs10887642	10	88433761	a	c	0.1187	0.0535	0.02648
	OPN4	rs141688634	10	88430139	a	t	0.8312	0.2603	0.001408
	OPN4	rs2007571	10	88413325	t	c	0.1208	0.0541	0.02565
	OPN4	rs2675699	10	88416612	a	g	-0.1211	0.0542	0.02547
	OPN4	rs3740337	10	88422151	a	c	0.1208	0.0535	0.02392
	OPN4	rs4468255	10	88439005	a	g	0.1115	0.0541	0.03927
	OPN4	rs10887641	10	88431738	a	g	-0.1285	0.0498	0.009927
	OPN4	rs11595509	10	88396834	a	c	0.1107	0.0533	0.03789
	OPN4	rs10788524	10	88435549	a	g	-0.1131	0.0498	0.02301
	OPN4	rs10887646	10	88437342	a	g	-0.1144	0.0534	0.03223
	OPN4	rs4559592	10	88402302	t	c	0.1033	0.0498	0.03811
	OPN4	rs56165849	10	88441709	a	g	-0.139	0.0567	0.01415
	OPN4	rs4256897	10	88427938	a	g	0.1189	0.0536	0.02646
	OPN4	rs1882896	10	88411951	a	g	-0.122	0.0541	0.02414
	OPN4	rs10887638	10	88413225	a	c	-0.1154	0.0533	0.03058
	OPN4	rs2803547	10	88408986	t	c	-0.1214	0.0541	0.02483
	OPN4	rs2005943	10	88413059	a	c	0.1214	0.0541	0.02487
	OPN4	rs10887632	10	88397995	a	g	0.1126	0.053	0.03366
	OPN4	rs2883577	10	88402485	t	c	0.1138	0.0534	0.03291
	OPN4	rs4462249	10	88437537	a	g	0.1172	0.0534	0.02812
	OPN4	rs10788520	10	88408519	t	c	0.1148	0.0534	0.03168
	OPN4	rs12570315	10	88430368	a	g	0.1189	0.0535	0.02627
	OPN4	rs75442662	10	88429789	t	g	-0.1245	0.055	0.02357
	OPN4	rs2675704	10	88415611	a	c	-0.1209	0.0542	0.02562
	OPN4	rs10887635	10	88400760	a	g	-0.1118	0.053	0.03492
	OPN4	rs17333507	10	88397346	a	t	-0.1139	0.0534	0.03278
	OPN4	rs11202107	10	88415619	a	g	0.1158	0.0533	0.02991
	OPN4	rs10887644	10	88436366	t	c	0.1122	0.0498	0.02427
	OPN4	rs10788518	10	88395790	t	g	-0.1131	0.053	0.03301
	OPN4	rs72846987	10	88396091	t	c	0.2425	0.1205	0.0442
	OPN4	rs34673439	10	88415476	t	c	0.1965	0.098	0.04485
	OPN4	rs7084073	10	88397058	a	t	-0.1122	0.053	0.03433
	OPN4	rs2354357	10	88433043	c	g	-0.1206	0.0499	0.01574
	OPN4	rs11202103	10	88397886	t	g	-0.1136	0.0534	0.0332
	OPN4	rs3824750	10	88421457	a	g	0.1227	0.0551	0.02588
	OPN4	rs61857112	10	88435229	t	c	0.1178	0.0534	0.02731
	OPN4	rs2803560	10	88430968	t	g	-0.1073	0.0541	0.04738
	OPN4	rs10788521	10	88417724	t	c	0.113	0.0534	0.03455
	OPN4	rs10887634	10	88400728	t	c	-0.1118	0.053	0.03492
	OPN4	rs11202106	10	88414570	a	g	0.1156	0.0533	0.03017
	OPN4	rs2355009	10	88415018	a	g	-0.1964	0.0979	0.04488
	OPN4	rs2248643	10	88440996	c	g	-0.12	0.058	0.03864
	OPN4	rs61857111	10	88435224	t	c	0.1178	0.0534	0.02731
	OPN4	rs2675687	10	88408225	t	g	-0.1197	0.0541	0.02691
	OPN4	rs4278432	10	88434193	a	g	-0.1382	0.0527	0.008819
	OPN4	rs4492716	10	88430159	t	c	-0.1299	0.0499	0.009215
	OPN4	rs10788522	10	88432198	a	g	0.1193	0.0535	0.02572
	OPN4	rs9971361	10	88399590	a	g	-0.1118	0.053	0.035
	OPN4	rs2736690	10	88414212	a	g	-0.1207	0.0541	0.02572
	OPN4	rs2354358	10	88432886	a	t	0.1192	0.0535	0.02591
	OPN4	rs12268509	10	88435126	a	g	-0.1129	0.0498	0.0233
	OPN4	rs12240646	10	88435132	t	c	-0.1376	0.0527	0.008966
	OPN4	rs12240576	10	88435013	t	c	-0.1374	0.0527	0.009163
	OPN4	rs11594363	10	88412773	a	g	0.1152	0.0534	0.03088
	OPN4	rs2675688	10	88411451	a	g	-0.1219	0.0541	0.02426
	OPN4	rs4573603	10	88394768	a	t	0.1157	0.0534	0.03031
	OPN4	rs10887633	10	88400238	a	g	0.1138	0.0534	0.03302
	OPN4	rs148739287	10	88407625	a	t	0.8171	0.2611	0.001755
	OPN4	rs2883578	10	88394733	c	g	0.115	0.0534	0.03137
	OPN4	rs2250515	10	88408892	t	g	0.102	0.0502	0.04209
	OPN4	rs2014084	10	88418683	t	c	0.1208	0.0542	0.02587
	OPN4	rs10788523	10	88433949	t	c	-0.1381	0.0528	0.008872
